# Supplementary material for: Mechanically activated piezo channels modulate outflow tract valve development through the Yap1 and Klf2-Notch signaling axis
Source: eLife. 2019 Sep 16;8:e44706. doi: 10.7554/eLife.44706 (PMC6779468; doi:10.7554/eLife.44706)
Supplement: Figure 4—source data 1. [file elife-44706-fig4-data1.xlsx]

## Sheet: klf2a H2B GFP
fluorescent intensity klf2a reporter (GFP/mCherry)				these values are averages of intensities from 3 cells on each valve (so 6 cells in total)
		average 72hpf		average 96hpf		average 120hpf
		anterior	posterior	anterior	posterior	anterior	posterior
	fish1	1.96364	0.853578	1.0281	1.41382	1.65422	4.61868
	fish2	1.06828	0.595484	1.51462	2.36024	1.65617	3.1101
	fish3	1.78491	0.66942	0.56603	1.35985	1.27159	2.59151
	fish4	1.63313	0.613832	0.810343	2.08364	1.21257	2.52695
	fish5	2.66582	1.32172	1.44418	2.10566	1.54416	2.51743
	fish6	1.76953	0.921322			2.39333	5.57134
	average	1.81422	0.829225	1.07265	1.86464	1.62201	3.48934
	ratio post/ant		2.18785		1.73834		2.15125
	ttest	0.000465584		0.0053725			0.0047862

## Sheet: tp1 dGFP
fluorescent intensity notch reporter (GFP/background)					these values are averages of intensities from 3 cells on each valve (so 6 cells in total)
		average 72hpf		average 96hpf		average 120hpf
		posterior	anterior	posterior	anterior	posterior	anterior
	fish1	4.94894	2.0607	2.00708	1.5323	1.83923	1.39358
	fish2	2.02941	1.26717	2.32133	1.48679	2.58876	1.31734
	fish3	2.12597	1.55633	3.08794	1.60692	1.97662	1.26077
	fish4	2.66699	1.61612	1.84414	1.39556	4.21053	1.39966
	fish5	2.45201	1.35478	2.51966	1.28004
	fish6			2.90768	1.48015	3.77612	1.59851
	average	2.84466	1.57102	2.35603	1.46032	2.65378	1.34284
	ratio post/ant	1.81072		1.61336		1.97625
	ttest	0.0255534		0.000731589		0.0149517
