# Supplementary material for: Mechanically activated piezo channels modulate outflow tract valve development through the Yap1 and Klf2-Notch signaling axis
Source: eLife. 2019 Sep 16;8:e44706. doi: 10.7554/eLife.44706 (PMC6779468; doi:10.7554/eLife.44706)
Supplement: Figure 5—source data 1. [file elife-44706-fig5-data1.xlsx]

## Sheet: yap1 phenotypes bodipy
		stage
genotype	fish number	72hpf	96hpf	120hpf
WT	1	normal	2 leaflets	asymmetric				yap+/+			yap+/-			yap-/-
het	2	asymmetric	asymmetric	no valve				72hpf	96hpf	120hpf	72hpf	96hpf	120hpf	72hpf	96hpf	120hpf
het	3	normal	asymmetric	asymmetric			normal	19	15	16	12	8	11	2	1	2
mut	4	no valve	no valve	no valve			thick	0	3	4	4	8	3	4	3	2
wt	5	normal	2 leaflets	2 leaflets			delayed	1	2	0	1	1	1	5	1	1
mut	6	thick	thick	thick			no valve	0	0	0	0	0	2	1	7	7
mut	7	delayed	delayed	delayed			n	20	20	20	17	17	17	12	12	12
het	8	normal	2 cushions	2 leaflets
mut	9	delayed	no valve	asymmetric
wt	10	normal	2 leaflets	no valve
mut	11	normal	asymmetric	2 leaflets
het	12	asymmetric	thick	no valve				yap+/+			yap+/-			yap-/-
het	13	delayed	delayed	delayed				72hpf	96hpf	120hpf	72hpf	96hpf	120hpf	72hpf	96hpf	120hpf
het	14	normal	2 leaflets	asymmetric			normal	0.95	0.75	0.8	0.705882	0.470588	0.647059	0.166667	0.0833333	0.166667
het	15	asymmetric	2 leaflets	2 leaflets			thick	0	0.15	0.2	0.24	0.47	0.18	0.333333	0.25	0.16
wt	16	normal	2 cushions	2 leaflets			delayed	0.05	0.1	0	0.0588235	0.0588235	0.0588235	0.416667	0.0833333	0.0833333
het	17	normal	asymmetric	2 leaflets			no valve	0	0	0	0	0	0.117647	0.0833333	0.583333	0.583333
mut	18	normal	2 cushions	no valve			n	20	20	20	17	17	17	12	12	12
wt	19	delayed	2 cushions	2 leaflets
wt	20	normal	asymmetric	2 leaflets
het	21	asymmetric	thick	2 leaflets
het	22	normal	asymmetric	2 leaflets
mut	23	delayed	asymmetric	2 leaflets
wt	24	normal	asymmetric	normal
wt	25	normal	normal	normal
wt	26	normal	normal	normal
wt	27	normal	normal	normal
wt	28	normal	normal	normal
wt	29	normal	normal	normal
wt	30	normal	asymmetric	normal
wt	31	normal	normal	asymmetric
wt	32	normal	delayed	thick
wt	33	normal	normal	normal
wt	34	normal	normal	normal
wt	35	normal	normal	normal
wt	36	normal	delayed	thick
wt	37	normal	normal	normal
het	38	normal	normal	normal
het	39	normal	asymmetric	normal
het	40	normal	normal	normal
het	41	normal	thick	asymmetric
WT	42	normal	normal	normal
het	43	normal	normal	normal
mut	44	blocked	no valve	no valve
mut	45	blocked	no valve	no valve
mut	46	delayed	no valve	no valve
het	47	normal	thick	asymmetric
mut	48	blocked	no valve	no valve
mut	49	delayed	no valve	no valve
