# Supplementary material for: Mechanically activated piezo channels modulate outflow tract valve development through the Yap1 and Klf2-Notch signaling axis
Source: eLife. 2019 Sep 16;8:e44706. doi: 10.7554/eLife.44706 (PMC6779468; doi:10.7554/eLife.44706)
Supplement: Figure 6—source data 1. [file elife-44706-fig6-data1.xlsx]

## Sheet: A- klf2a rep tnnt2a exp
		posterior																		anterior
"beating heart" group		cell1			cell2			cell3			cell4			cell5			cell6			cell1			cell2			cell3			cell4			cell5			cell6				average
exp	fish	GFP	background	ratio	GFP	background	ratio	GFP	background	ratio	GFP	background	ratio	GFP	background	ratio	GFP	background	ratio	GFP	background	ratio	GFP	background	ratio	GFP	background	ratio	GFP	background	ratio	GFP	background	ratio	GFP	background	ratio		posterior	anterior
2017_12_12 (72hpf)	1 (z8)	1080.36	492.083	2.19549	1340.65	500.87	2.67664	1327.45	506.726	2.61966	1089.08	491.878	2.21412	1036.4	492.177	2.10574	1120.35	497.01	2.25418	1189.92	500.733	2.37635	1004.16	504.673	1.98973	958.982	491.054	1.95291	1088.73	501.816	2.16959	1028.62	495.972	2.07396	912.422	487.489	1.87168		2.3443	2.07237
	2 (z9)	1552.21	570	2.72318	2548.41	657.17	3.87786	2997.23	659.344	4.54578	1774.15	567.75	3.12489	3610.83	636.13	5.67625	1413.05	540.267	2.61547	2872.93	656.139	4.37854	2103.78	650.991	3.23166	1187.38	577.536	2.05594	2385.97	610.853	3.90597	2035.81	596.833	3.41102	1113.85	606.852	1.83546		3.76057	3.13643
	3 (z11)	1741.63	585.714	2.97352	2122.08	583.938	3.63409	1346.55	542.13	2.4838	1876.83	569.9	3.29327	1785.16	571.3	3.12473	1246.25	534.566	2.33134	1283.42	546.458	2.34861	1384.12	555.955	2.48963	1165.43	558.973	2.08495	1498.41	554.777	2.70092	1284.86	543.889	2.36236	949.23	523.25	1.8141		2.97346	2.3001
	4 (z10)	2576.82	513.54	5.01776	3172.53	529.5	5.99155	3902.93	552.75	7.06093	2090.75	499.85	4.18275	4340.16	572.011	7.58756	5035.69	604.6	8.32895	3013.79	534.88	5.63452	1985.49	504.462	3.93585	1869.73	499.122	3.74604	2717.87	521.46	5.21205	1910.3	486.375	3.92763	1028.51	462.714	2.22278		6.36158	4.11315
	5 (z9)	1780.29	569.606	3.12547	2126.6	584.032	3.64124	1956.24	581.49	3.36419	1157.86	526.688	2.19838	1502.04	547.833	2.74178	1848.38	574.455	3.21762	1373.79	555.645	2.47243	1049.32	531.778	1.97322	982.279	529.178	1.85624	1391.23	554.922	2.50708	1263.48	542.795	2.32772	1105.72	530.838	2.08297		3.04811	2.20328		0.278106
		posterior																		anterior
"slow beating heart" group		cell1			cell2			cell3			cell4			cell5			cell6			cell1			cell2			cell3			cell4			cell5			cell6				average
exp	fish	GFP	background	ratio	GFP	background	ratio	GFP	background	ratio	GFP	background	ratio	GFP	background	ratio	GFP	background	ratio	GFP	background	ratio	GFP	background	ratio	GFP	background	ratio	GFP	background	ratio	GFP	background	ratio	GFP	background	ratio		posterior	anterior
2017_12_12 (72hpf)	1 (z7)	589.699	441.583	1.33542	613.886	440.818	1.39261	589.133	440.05	1.33879	802.417	448.521	1.78903	959.857	457.238	2.09925	624.692	443.128	1.40973	660.333	439.333	1.50304	709.014	441.1	1.60738	763.531	446.812	1.70884	630.208	441.292	1.4281	635.375	441.9	1.43783	660.233	441.917	1.49402		1.5608	1.52987
	2 (z11)	752.236	520.382	1.44555	721.283	503.467	1.43263	905.225	587.275	1.5414										866	547.625	1.58137	786.208	486.229	1.61695	1344.23	592.453	2.26893											1.47319	1.82242
	3 (z11)	2323.97	620.6	3.74471	1430.08	579.875	2.46619	1814.5	614.708	2.95181										1939.17	687.556	2.82038	2587.51	654.364	3.95424	3193.74	683.893	4.66994											3.05424	3.81485
	4 (z7)	834	510.982	1.63215	1228.96	573.75	2.14197	1279.14	574.443	2.22675	739.833	510.963	1.44792							1358.49	647.6	2.09772	1183.08	617.167	1.91696	834.76	594.04	1.40523	866.107	630.714	1.37322								1.8622	1.69828
	5 (z10)	614.057	453.857	1.35297	632.837	452.653	1.39806	594.429	445.446	1.33446	717.143	457.554	1.56734							736.6	453.889	1.62286	698.212	452.273	1.54378	596.284	447.068	1.33377											1.41321	1.50014		0.717733
	average "beating heart" group		average "slow beating heart" group
	posterior	anterior	posterior	anterior
fish 1	2.3443	2.07237	1.5608	1.52987
fish 2	3.76057	3.13643	1.47319	1.82242
fish 3	2.97346	2.3001	3.05424	3.81485
fish 4	6.36158	4.11315	1.8622	1.69828
fish 5	3.04811	2.20328	1.41321	1.50014
average	3.69761	2.76506	1.87273	2.07311
ratio post/ant		1.33726		0.942053
ttest		0.0525784		0.287762

## Sheet: B- notch rep tnnt2a exp
		posterior																		anterior
"beating heart" group		cell1			cell2			cell3			cell4			cell5			cell6			cell1			cell2			cell3			cell4			cell5			cell6				average
exp	fish	GFP	background	ratio	GFP	background	ratio	GFP	background	ratio	GFP	background	ratio	GFP	background	ratio	GFP	background	ratio	GFP	background	ratio	GFP	background	ratio	GFP	background	ratio	GFP	background	ratio	GFP	background	ratio	GFP	background	ratio		posterior	anterior
2017_12_12 (72hpf)	1 (z15)	404.516	213.738	1.9	456.631	194.148	2.4	356.19	214.25	1.7	306.709	228.133	1.3	380.5	220.181	1.7	297.725	225.859	1.3	309.232	207.533	1.5	265.175	203.864	1.3	233.657	195.705	1.2	247.793	205.88	1.2	244.646	207.3	1.2	218.923	204.8	1.1		1.7	1.2
	2 (z15)	519.413	319.788	1.6	490.652	258.875	1.9	503.526	217.862	2.3	514.848	281.331	1.8	566.701	279.311	2	508.167	256.444	2	354.45	210.679	1.7	304.879	205.612	1.5	254.688	204.6	1.2	375.756	247.056	1.5	365.664	228.37	1.6	349.782	243.875	1.4		1.9	1.5
	3 (z13)	772.583	411.942	1.9	1065.54	377.455	2.8	1134.43	372.648	3	923.74	449.44	2.1	1163	433.42	2.7	787.042	396.625	2	739.364	383.17	1.9	552.686	351.345	1.6	545.15	350.017	1.6	546.3	482.462	1.1	418.267	403.328	1	389.025	423.938	0.9		2.4	1.4
	4 (z16)	316.467	184.703	1.7	412.482	190.866	2.2	354.729	198.14	1.8	288.371	204.034	1.4	313.016	201.218	1.6	327.933	194.328	1.7	259.889	195.074	1.3	218.038	181.028	1.2	202.857	180.37	1.1	237.237	225.088	1.1	207.679	190.341	1.1	196.728	180.989	1.1		1.7	1.1		0.0161779
		posterior																		anterior
"slow beating heart" group		cell1			cell2			cell3			cell4			cell5			cell6			cell1			cell2			cell3			cell4			cell5			cell6				average
exp	fish	GFP	background	ratio	GFP	background	ratio	GFP	background	ratio	GFP	background	ratio	GFP	background	ratio	GFP	background	ratio	GFP	background	ratio	GFP	background	ratio	GFP	background	ratio	GFP	background	ratio	GFP	background	ratio	GFP	background	ratio		posterior	anterior
2017_12_12 (72hpf)	1 (z8 z12)	308.961	245.437	1.25882	306.936	247.929	1.238	274.694	237.517	1.15652	323.24	250.76	1.28904	326.694	260.278	1.25517	305.388	257.39	1.18648	248.833	223.217	1.11476	245.227	222.13	1.10398	234.743	244.542	0.959929	269.5	259.243	1.03957	254.867	256.491	0.993668	259.556	256.222	1.01301		1.21411	1.03749
	2 (z9)	263.521	204.692	1.2874	352.347	201.042	1.7526	334.462	224.393	1.49052	238.513	234.061	1.01902	421.167	244.467	1.7228	287.505	235.973	1.21838	296.429	228.342	1.29818	255.421	226.806	1.12617	284.844	235.279	1.21066	301.51	247.958	1.21597	258.462	250.09	1.03348	303.523	246.125	1.23321		1.36438	1.18628
	4 (z16)	210.947	150.879	1.39812	230	149.947	1.53388	263.828	153.928	1.71397	185.24	156.545	1.1833	192.637	148.738	1.29514	207.286	153.646	1.34911																				1.41225			0.104974
		average "beating heart" group		average "slow beating heart" group
		posterior	anterior	posterior	anterior
	fish 1	1.7	1.2	1.21411	1.03749
	fish 2	1.9	1.5	1.36438	1.18628
	fish 3	2.4	1.4	1.41225
	fish 4	1.7	1.1
	average	1.925	1.3	1.33025	1.11188
	ratio post/ant		1.48077		1.1964
	ttest		0.0176754

## Sheet: C- phenotype gata, tnnt2a
	TNNT2A exp					GATA1 VladTepes exp
			stage						stage
	genotype	fish number	120hpf				genotype	fish number	120hpf
	tnnt2aMO	1	no valve			22-24 august 2016	Gata +/-, +/+	1	2 leaflets
		2	no valve				Gata +/-, +/+	2	2 leaflets
		3	no valve				Gata +/-, +/+	3	2 leaflets
		4	/				Gata +/-, +/+	4	2 leaflets
		5	no valve				Gata +/-, +/+	5	2 leaflets (thick)
		6	/				Gata -/-	1	1 leaflet ok, 1 leaflet atrophied (looks like cushion)
		7	/				Gata -/-	2	1 thick leaflet 1 super small
		8	no valve				Gata -/-	3	2 long super thick leaflets
		9	/				Gata -/-	4	1 shorter than the other one
		10	no valve				Gata -/-	5	2 super thick atrophied
		11	no valve			27-29 october 2016	Gata +/-, +/+	1	/
		12	no valve				Gata +/-, +/+	2	2 leaflets
		13	/				Gata +/-, +/+	3	2 leaflets
		14	no valve				Gata +/-, +/+	4	2 thick leaflets
	tnnt2a ctrl (non inj)	1	normal				Gata +/-, +/+	5	1 big leaflet
		2	normal				Gata +/-, +/+	6	2 leaflets
		3	thick				Gata +/-, +/+	7	2 leaflets
		4	/				Gata +/-, +/+	8	2 leaflets
		5	normal				Gata -/-	1	2 thick leaflets
		6	/				Gata -/-	2	one thick, one normal
		7	thick				Gata -/-	3	one thick, one normal
		8	normal				Gata -/-	4	2 leaflets
		9	/				Gata -/-	5	2 leaflets
		10	normal				Gata -/-	6	1 thick leaflet, one ok
		11	thick				Gata -/-	7	cushions thick
		12	/				Gata -/-	8	2 leaflets
		13	/			7-9 november 2016	Gata +/-, +/+	1	1 ok, one thick
		14	normal				Gata +/-, +/+	2	2 thick leaflets
							Gata +/-, +/+	3	2 thick leaflets			120hpf
							Gata +/-, +/+	4	2 thick leaflets			hz/wt mix	mutant
		120hpf					Gata +/-, +/+	5	2 leaflets		normal	0.65	0.190476
		tnnt2a MO	ctrl				Gata +/-, +/+	6	2 leaflets		thick	0.35	0.809524
	normal	0	0.666667				Gata +/-, +/+	7	2 leaflets		n	20	21
	thick	0	0.333333				Gata +/-, +/+	8	2 leaflets
	no valve	1	0				Gata -/-	1	2 leaflets
	n	9	9				Gata -/-	2	2 thick leaflets
							Gata -/-	3	2 thick leaflets
							Gata -/-	4	1 ok, one huge
							Gata -/-	5	1 ok, one huge
							Gata -/-	6	2 thick leaflets
							Gata -/-	7	2 thick leaflets
							Gata -/-	8	2 thick leaflets

## Sheet: D- IHC eln, fn, yap
	intensity of staining
	antibody	fish number	"beating" group	"slow beating" group
	Elnb	1	strong	strong
		2	strong	strong
		3	strong	low
		4	strong	low
		5	strong	low
		6	strong	low
		7	strong	low
		8	strong	low
		9	strong	low
		10	strong	low
		11	strong	strong
		12	low	strong
		13	strong	low
		14	strong	strong
		15	strong	low
		16	low	low
		17	strong	low
		18	strong	low
		19	strong	low
		20	strong	low
		21	strong	strong
		22	strong	low
		23		low
		24		strong
		25		low
		26		low
	Fn1	1	strong	low
		2	strong	low
		3	strong	low
		4	strong	low
		5	strong	low
		6	low	low
		7	strong	low
		8	low	low
		9	strong	low
		10	low	low
		11	low	low
		12		low
		13		low
		14		low
	Yap1	1	strong	low
		2	strong	strong
		3	strong	low
		4	strong	low
		5	strong	strong
		6	strong	strong
		7	strong	low
		8	low	low
		9	strong	low
		10	low	strong
		11	low	low
		12	strong	strong
		13	strong	low
		14	strong	low
		15		low
		16		strong

## Sheet: E- DAF-FMDA tnnt2a
				DAF-FMDA
			BA diameter (um)	GFP intensity			average GFP	nuclei intensity			average nuclei	ratio
	tnnt2aMO-normal	2 (z12)	47.503	1646.3	1550.44	1686.53	1627.76	817.164	711.593	921.579	816.779	1.9929
		3 (z13)	47.906	666.005	660.929	637.856	654.93	433.149	438.856	458.028	443.344	1.47725
		4 (z13)	50.379	1219.59	936.058	928.44	1028.03	933.058	981.867	716.761	877.229	1.17191
		5 (z12)	52.075	2392.36	1978.11	1624.04	1998.17	732.446	720.118	883.841	778.802	2.5657
		6 (z9)	44.376	3508.06	2177.77	3743.66	3143.16	686.76	615.254	859.796	720.603	4.36185
		7 (z6)	40.884	2428.39	2269.64	2425.79	2374.61	490.5	388.251	375.318	418.023	5.68057
		8 (z12)	48.876	2109.17	2063.18	1795.75	1989.37	542.953	480.647	567.989	530.53	3.74978
			47.4284	3.75882								2.99999	1.65659
				DAF-FMDA
			BA diameter (um)	GFP intensity			average GFP	nuclei intensity			average nuclei	ratio
	tnnt2aMO-slow	1 (z8)	27.854	385.041	353.523	346.125	361.563	513.775	470.105	294.333	426.071	0.848598
		2 (z9)	35.386	554.762	548.603	544.64	549.335	291.083	575.869	283.978	383.643	1.43189
		3 (z11)	39.06	358.653	324.959	337.252	340.288	274.097	385.718	247.745	302.52	1.12484
		4 (z13)	40.954	615.594	681.867	778.82	692.094	322.869	420.935	298.383	347.396	1.99223
		5 (z18)	35.801	433.698	440.74	436.663	437.034	241.872	248.021	236.014	241.969	1.80616
		6 (z16)	37.495	475.944	496.308	404.363	458.872	309.831	278.534	265.083	284.483	1.613
			36.0917	4.53573								1.46945	0.427295
	normal vs slow		0.000446979									0.0510847
