# Supplementary material for: Mechanically activated piezo channels modulate outflow tract valve development through the Yap1 and Klf2-Notch signaling axis
Source: eLife. 2019 Sep 16;8:e44706. doi: 10.7554/eLife.44706 (PMC6779468; doi:10.7554/eLife.44706)
Supplement: Figure 7—source data 1. [file elife-44706-fig7-data1.xlsx]

## Sheet: valve phenotypes klf2a notch1b
phenotype with fli:lifeact-GFP/flk:nls-mCherry
				klf2a+/+ (n=11)	klf2a-/- (n=12)	notch1b+/+ (n=7)	notch1b-/- (n=20)
		72 hpf	normal	0.82	0.58	0.86	0.65
			thick	0.18	0.17	0.14	0.05
			delayed	0	0.25	0	0.3
		96 hpf	normal	0.73	0.5	1	0.5
			thick	0.18	0.33	0	0.15
			delayed	0.09	0.17	0	0.35
		120 hpf	normal	0.73	0.5	1	0.35
			thick	0.18	0.5	0	0.2
			delayed	0.09	0	0	0.45

## Sheet: notch rep in klf2a
klf2a+/+		posterior																		anterior
		cell1			cell2			cell3			cell4			cell5			cell6			cell1			cell2			cell3			cell4			cell5			cell6				average klf2a+/+
exp	fish	GFP	background	ratio	GFP	background	ratio	GFP	background	ratio	GFP	background	ratio	GFP	background	ratio	GFP	background	ratio	GFP	background	ratio	GFP	background	ratio	GFP	background	ratio	GFP	background	ratio	GFP	background	ratio	GFP	background	ratio		post	ant
2018_02_19 (72hpf)	1 (z11)	3070.81	246.497	12.4578	2737.2	247.065	11.0789	2350.09	226.726	10.3653	2064.67	247.117	8.35502	1635.06	225.089	7.26407	1669	246.644	6.76684	1123.65	234.198	4.79785	426.333	266.479	1.59987	518.778	210.636	2.46291	334.4	239.392	1.39687	655.708	211.528	3.09986	357.09	241.739	1.47717		9.38132	2.47242
	3 (z11)	1957.96	214.447	9.1303	2068.81	222.254	9.30832	1503.64	175.802	8.55301	690.156	228.631	3.01865	664.19	179.667	3.69678	814.436	217.603	3.74276	601.426	188.566	3.18947	414.952	203.22	2.04189	460.667	183.037	2.5168	301.934	211.886	1.42498	518.671	182.062	2.84887	302.521	201.633	1.50035		6.24164	2.25373
	7 (z11)	927.965	341.223	2.71953	1668.13	332.508	5.01682	1556.41	301.258	5.16638	1770.94	325.778	5.43604	2335.79	298.835	7.81633	1319.78	322.336	4.09442	814.325	298.548	2.72762	732.029	362.456	2.01964	530.922	301.791	1.75924	517.175	333.529	1.55061	522.014	295.2	1.76834	478.256	328.905	1.45409		5.04159	1.87992
	12 (z9)	2007.23	246.949	8.12812	1248.99	276.411	4.51859	1612.41	256.679	6.2818	2562.41	278.892	9.18783	2703.86	265.703	10.1763	2493.41	287.508	8.6725	1092.02	266.006	4.10525	658.878	273.906	2.40549	956.37	250.417	3.81911	554.5	263.778	2.10215	883.884	268.888	3.28718	603.965	361.783	1.66941		7.82751	2.8981
	21 (z14)	379.445	150.156	2.52701	638.898	162.741	3.92586	342.804	146.572	2.33881	591.068	161.471	3.66052	624.365	149.348	4.18061	598.425	155.482	3.84884	338.788	145.645	2.32612	257.944	162.413	1.5882	221.267	136.075	1.62607	206.58	140.152	1.47397	179.722	135.449	1.32686	184.302	147.497	1.24953		3.41361	1.59846
2019_03_04 (72hpf)	9 (z9)	415.911	263.242	1.57996	424.014	249.333	1.70059	424.306	228.208	1.8593	399.873	266.25	1.50187	420.041	229.143	1.8331	421.376	222.8	1.89127	241.333	232.733	1.03695	271.4	202.901	1.3376	191.786	187.516	1.02277	253.429	217.238	1.1666	218.654	209.133	1.04553	220.803	193.385	1.14178		1.72768	1.1252
	10 (z10)	787.664	347.888	2.26413	1071.69	324.025	3.30743	723.462	290.082	2.49399	634.364	309.19	2.0517	798.87	356.767	2.23919	1469.87	333.42	4.40847	523.127	384.765	1.3596	375.808	251.573	1.49383	302.601	247.024	1.22499	454.633	332.8	1.36608	283.243	263.317	1.07567	331.548	230.511	1.43832		2.79415	1.32642
2019_03_18	5 (z8)	665.233	336.949		679.639	340.478		465.752	270.012	1.72493	565.076	256.358	2.20425	430.74	274.367	1.56994	549.429	226.464	2.42612	347.259	206.074	1.68512	274.874	180.844	1.51995	233.348	174.074	1.34051	244.141	184.927	1.3202	220.5	187.3	1.17726	221.782	188.875	1.17423		1.98131	1.36954
2018_02_20 (96hpf)	1 (z14)	637.519	190.619	3.34447	699.015	173	4.04055	1043.96	187.718	5.5613	981.054	190.2	5.15801	1286.51	184.642	6.9676	813.961	190.294	4.27739	566.528	193.238	2.93176	497.705	194.015	2.56529	268.024	178.095	1.50495	528.911	194.74	2.71599	202.667	180.356	1.12371	395.562	181.958	2.17392		4.89155	2.16927
	3 (z14)	889.925	173.491	5.12952	1735.03	170.795	10.1586	1898.17	172.529	11.002	1367.97	173.472	7.88585	610.011	207	2.94691	1631.88	201.679	8.09145	422.869	186.938	2.26208	342.84	170.528	2.01046	296.457	174.143	1.70238	240.944	163.41	1.47448	385.452	191.167	2.01631	233.952	163.053	1.43482		7.53573	1.81675
	7 (z12)	2710.86	247.458	10.9548	2238.03	231.096	9.68441	1989.05	260.026	7.64941	2553.08	216.903	11.7706	1699.66	248.92	6.82815	2619.93	228.117	11.485	690.727	254.635	2.71262	854.359	226.962	3.76433	654.673	237.55	2.75594	982.882	225.433	4.35997	677.88	279.612	2.42436	790.62	246	3.2139		9.72874	3.20519
	12 (z9 z11)	733.635	211.518	3.46843	1181.41	195.889	6.031	1537.72	220.896	6.96128	1249.5	192.774	6.48168	1767.52	252.912	6.98867	868.619	194.979	4.45494	471.278	235.657	1.99985	1044.28	198.527	5.26015	357.769	196.085	1.82456	1279.15	201.94	6.33432	310.962	242.452	1.28257	1348.81	204.941	6.58146		5.731	3.88048
	21 (z14)	331.79	153.221	2.16543	1447.96	138.677	10.4413	491.333	149.693	3.28227	1263.6	142.473	8.86906	673.902	138.614	4.86172	1043.83	138.216	7.55214	518.1	150.743	3.43698	507.225	150.209	3.37679	314.481	137.278	2.29083	310.792	149.067	2.08491	232.167	137.594	1.68733	177.464	132.559	1.33875		6.19531	2.36927
2019_03_05 (96hpf)	9 (z8)	761.094	253.132	3.00671	711.65	229.222	3.10463	502.217	179.55	2.79709	510.375	215.113	2.37259	511.038	200.101	2.5539	543.086	227.045	2.39198	271.024	214.8	1.26175	197.889	192.139	1.02993	171.279	181.262	0.944925	269.538	242.028	1.11366	205.719	186.369	1.10383	376.083	177.714	2.11623		2.70448	1.26172
	11 (z9)	545.277	278.093	1.96077	609.548	276.75	2.20252	780.922	263.05	2.96872	747.026	257.413	2.90205	840.478	283.972	2.95972	761.086	278.833	2.72954	385.346	275	1.40126	298.208	259.667	1.14842	264.086	267.179	0.988423	274	304.682	0.899298	354.333	309.512	1.14481	429.472	346	1.24125		2.62055	1.13724
2019_03_19	5 (z9)	397.95	219.459	1.81332	487.965	166.8	2.92545	389.859	166.875	2.33623	428.902	174.813	2.45349	397.182	179.271	2.21554	492.842	180.444	2.73127	317.364	172.028	1.84484	310.073	178.712	1.73504	240.048	180.07	1.33308	313.885	192.753	1.62843	299.056	195.031	1.53338	207.327	197.688	1.04876		2.41255	1.52059
2018_02_21 (120hpf)	1 (z11)	218.889	166.824	1.3121	417.688	165.538	2.52322	734.678	174.2	4.21744	750.733	171.013	4.38992	531.5	182.679	2.90948	551.606	170.771	3.23009	217.221	155.141	1.40015	274.173	177.878	1.54135	188.362	182.167	1.03401	210.656	160.296	1.31417	170.99	181.478	0.942208	232.796	168.678	1.38012		3.09704	1.26867
	3 (z11)	566.841	150.921	3.75588	1156.22	148.536	7.78408	1115.11	151.658	7.35277	1096.73	155.192	7.06695	1200.98	154.841	7.75621	1127.24	151.571	7.43706	403.165	155.044	2.60033	308.458	147.726	2.08804	238.329	164.134	1.45204	302.066	154.861	1.95056	197.273	148.412	1.32923	245.156	149.424	1.64067		6.85883	1.84348
	7 (z9)	1142.76	175.444	6.51355	2192.08	205.5	10.6671	1541.06	188.685	8.16735	1664.06	202.125	8.23284	792.202	194.727	4.06827	1307.15	203.183	6.43335	878.968	190.337	4.61796	836.278	206.326	4.05319	548.226	194.491	2.81877	383.462	210.792	1.81915	482.674	186.094	2.59371	399.071	205.386	1.94303		7.34707	2.9743
2019_03_06 (120hpf)	12 (z8)	964.224	292.357	3.2981	609.916	280.952	2.17089	856.407	251.714	3.4023	437.26	223.083	1.96008	876	348.85	2.51111	1109.7	243.5	4.55729	441.983	274.109	1.61244	383.513	224.95	1.70488	314.545	224.95	1.39829	497.727	262.878	1.89338	386.556	262.878	1.47048	350.714	235.833	1.48713		2.9833	1.59443
	10 (z8)	268.45	192.683	1.39322	376.292	172.398	2.18269	429.571	170.512	2.5193	330.448	175.222	1.88588	310.279	179.211	1.73136	360.923	171.833	2.10043	231.033	173.414	1.33226	195.105	161.392	1.20889	205.578	158.578	1.29638	255.596	156.55	1.63268	198.061	155.913	1.27033	204.861	161.6	1.2677		1.96881	1.33471
2019_03_20	5 (z8)	558.841	170.131	3.28477	677.84	169.943	3.98863	376.62	168.792	2.23127	423.398	175.391	2.41402	458.25	180.183	2.54325	389.391	183.801	2.11855	258.188	166.095	1.55446	319.485	202.431	1.57824	310.846	202.431	1.53557	276.929	202.431	1.36802	279.071	190.205	1.46721	280.739	202.431	1.38684		2.76341	1.48172
klf2a-/-		posterior																		anterior
		cell1			cell2			cell3			cell4			cell5			cell6			cell1			cell2			cell3			cell4			cell5			cell6				average klf2a-/-
exp	fish	GFP	background	ratio	GFP	background	ratio	GFP	background	ratio	GFP	background	ratio	GFP	background	ratio	GFP	background	ratio	GFP	background	ratio	GFP	background	ratio	GFP	background	ratio	GFP	background	ratio	GFP	background	ratio	GFP	background	ratio		post	ant
2018_02_19 (72hpf)	5 (z9)	446.244	149.071	2.9935	334.385	157.333	2.12533	395.573	147.231	2.68675	393.606	164.85	2.38766	303.25	150.674	2.01262	371.306	163.764	2.26732	196.444	153.607	1.27887	184.317	152.923	1.20529	183.847	151.676	1.2121	159.59	150.279	1.06196	161.033	151.859	1.06041	152.035	148.211	1.0258		2.4122	1.14074
	9 (z12)	320.524	134.621	2.38094	626.45	164.838	3.8004	523.977	136.582	3.83635	1067.19	169.647	6.29067	516.69	153.917	3.35694	850.734	158.254	5.37575	204.308	131.844	1.54962	250.84	161.5	1.55319	199.476	132.82	1.50185	214.304	144.125	1.48693	149.433	129.9	1.15037	163.118	145.917	1.11788		4.17351	1.39331
	18 (z11)	351.398	146.863	2.39269	232.033	149.185	1.55534	489.53	159.976	3.06002	429.629	139.883	3.07135	403.744	158.985	2.53951	289.394	148.642	1.94692	388.956	144.773	2.68666	242.558	148.561	1.63272	442.836	142.038	3.11773	161.281	135.161	1.19325	165.667	136.669	1.21218	173.643	138.067	1.25767		2.42764	1.85003
	22 (z14)	820.07	205.165	3.99712	1118.64	205.566	5.44177	1741.42	177.929	9.78718	773.117	194.524	3.9744	344.146	186.069	1.84956	557.752	197.455	2.8247	356.718	176.282	2.02356	331.342	205.639	1.61128	464.285	167.708	2.76841	368.567	192.972	1.90995	345.847	174.826	1.97824	378.931	194.506	1.94817		4.64579	2.03994
2019_03_04 (72hpf)	2 (z10)	345.267	165.355	2.08803	543.361	204.922	2.65155	461.582	180.245	2.56086	243.204	169.948	1.43105	473.883	170.624	2.77735	397.627	168.682	2.35726	193.526	176.72	1.0951	167.027	157.495	1.06052	167.967	151.538	1.10842	181.549	168.5	1.07744	171.44	157.221	1.09044	171.314	159.459	1.07435		2.31102	1.08438
	3 (z10)	819.179	297.403	2.75444	1127.44	281.199	4.00939	1118.23	254.51	4.39367	1128.46	373.201	3.02373	1568.38	360.755	4.34751	1237.58	355.116	3.485	671.679	541.627	1.24011	604.531	340.173	1.77713	533.091	371.833	1.43368	451.588	332.841	1.35677	390.465	296.856	1.31533	386.389	272.146	1.41979		3.66896	1.4238
2019_03_18	1 (z9)	241.182	192.389	1.25362	270.949	185.011	1.4645	236.114	178.777	1.32072	237.667	188.924	1.258	267.625	194.794	1.37389	243.867	180.159	1.35362	195.5	154.467	1.26564	179.577	157.342	1.14132	176.394	153.053	1.1525	221.394	161.718	1.36901	200.389	164.071	1.22136	181.321	174.004	1.04205		1.33739	1.19865
	12 (z10)	407.515	232.259	1.75457	382.885	206.225	1.85664	328.265	202.175	1.62367	462.188	240.333	1.92312	427.75	235.948	1.8129	332.844	216.3	1.53881	251.27	192.535	1.30506	204.598	168.23	1.21618	198.626	172.524	1.15129	254.374	199.881	1.27263	219.667	189.805	1.15733	211.433	182.289	1.15988		1.75162	1.2104
2018_02_20 (96hpf)	5 (z15)	858.135	139.404	6.15574	355	134.551	2.6384	580.144	146.141	3.96976	1001.7	129.748	7.72036	485.043	147.59	3.28642	569.442	133.23	4.27413	261.937	139.989	1.87113	502.561	128.94	3.89763	276.538	141.071	1.96028	393.27	127.972	3.07309	236.028	144.383	1.63474	506.062	128.051	3.95203		4.67413	2.73148
	9 (z15)	271.834	130.094	2.08952	281.296	135.671	2.07337	410.712	132.403	3.10198	509.775	131.785	3.86823	222.213	134.5	1.65214	872.252	133.446	6.53637	384.351	128.923	2.98124	547.133	134.326	4.07317	224.475	131.949	1.70123	514.716	125.183	4.11171	417.437	130.742	3.19283	604.582	131.009	4.61481		3.22027	3.44583
	18 (z10)	730.094	131.201	5.5647	293.736	137.143	2.14182	527.214	137.719	3.82819	238.75	134.525	1.77476	570.588	130.528	4.37138	242.851	133.706	1.81631	159.944	132.015	1.21156	573.115	139.046	4.12177	137.8	127.387	1.08174	331.822	138.867	2.38949	273.452	129.786	2.10695	260.016	135.966	1.91236		3.24953	2.13731
	22 (z13)	305.419	151.944	2.01008	793.463	153.435	5.17133	679.727	182.607	3.72235	888.413	158.94	5.58961	1401.43	163.247	8.58475	538.53	152.013	3.54266	746.727	187.953	3.97295	446.96	158.593	2.81828	875.375	168.123	5.20675	289.017	155.857	1.85437	497.786	190.176	2.6175	280.657	166.073	1.68996		4.77013	3.02664
2019_03_05 (96hpf)	2 (z7)	161.077	150.808	1.06809	211.74	158.667	1.33449	324.361	146.347	2.21638	179.236	141.27	1.26875	172.733	148.356	1.16431	209.214	163.817	1.27712	211.634	146.129	1.44827	153.781	140.386	1.09542	160.667	137.131	1.17163	186.519	151.952	1.22749	209.03	167.907	1.24492	161.63	151.821	1.06461		1.38819	1.20872
	3 (z8)	476.514	293.273	1.62481	751.524	308.111	2.43913	678.923	292.357	2.32224	390.706	259.792	1.50392	484.611	295.517	1.63988	822.301	329.056	2.49897	692.683	328.551	2.1083	645.685	275.262	2.34571	330.736	243.567	1.35789	731.706	316.817	2.30955	628.857	316.114	1.98934	686.259	285.464	2.40401		2.00483	2.0858
2019_03_19	1 (z10)	195.661	146.95	1.33148	209.333	146.762	1.42634	204.917	145.444	1.40891	205.286	151.5	1.35502	219.798	152.7	1.43941	218.389	151.806	1.43861	192.045	144.94	1.325	179.952	143.038	1.25807	166.222	149.895	1.10892	212.221	150.167	1.41323	190.989	152.433	1.25294	178.824	149.3	1.19775		1.39996	1.25932
	12 (z12)	339.844	187.19	1.8155	520.652	247.706	2.10189	535.119	188.761	2.8349	408.407	203.2	2.00988	588.875	229.205	2.56921	482.531	200.629	2.40509	449.75	193.946	2.31894	263.486	230.452	1.14334	352.075	205.129	1.71636	480.023	193.304	2.48325	266.552	189.429	1.40713	323.029	189.104	1.70821		2.28941	1.79621
2018_02_21 (120hpf)	5 (z13)	218.912	114.013	1.92006	339.686	112.129	3.02942	208.391	115.558	1.80335	195.471	112.283	1.74088	127.092	112.259	1.13213	160.456	113.889	1.40888	126.308	113.968	1.10828	180.443	113.499	1.58982	121.907	114.028	1.0691	147.573	111.856	1.31931	128.929	113.167	1.13928	148.271	111.468	1.33017		1.83912	1.25933
	9 (z9 z13)	132.403	120.023	1.10315	354.636	132.327	2.68	145.47	120.585	1.20637	455.661	128	3.55985	318.739	121.803	2.61684	428.182	124.492	3.43943	272.32	124.152	2.19344	207.973	128.626	1.61688	161.182	122.284	1.3181	142.917	126.656	1.12839	134.522	120.188	1.11926	131.5	121.989	1.07797		2.43427	1.40901
	18 (z9)	174.677	118.5	1.47407	189.782	118.7	1.59884	227.514	120.875	1.88223	197.014	118.747	1.65911	279.031	120.846	2.30898	423.455	121.271	3.49181	136.598	119.246	1.14551	169.889	118.373	1.4352	129.318	116.557	1.10948	167.329	119.962	1.39485	123.122	117.048	1.05189	161.944	121.678	1.33092		2.06917	1.24464
	22 (z13 z15)	430.389	143.775	2.99349	648.691	145.624	4.45456	386.54	147.599	2.61885	531.612	142.262	3.73685	585.804	156.292	3.74814	540.031	141.868	3.80657	512.221	152.244	3.36447	267.091	145.238	1.83899	179.25	163.812	1.09424	199.175	141.558	1.40702	162.362	142.16	1.14211	157.75	138.123	1.1421		3.55974	1.66482
2019_03_06 (120hpf)	2 (z8)	272.481	179.537	1.51769	257.469	176.542	1.4584	360.377	166.5	2.16443	212.31	159.277	1.33296	215.25	158.242	1.36026	221.389	164.179	1.34846	219.846	167.719	1.3108	157.987	155.4	1.01665	155.41	152.818	1.01696	242.229	165.875	1.46031	236.129	194.455	1.21431	265.013	177.896	1.48971		1.53037	1.25146
	3 (z8)	449.162	341.467	1.31539	507.656	403.125	1.2593	569.434	337.188	1.68877	464.143	308.778	1.50316	523.725	380.125	1.37777	533.062	411.444	1.29559	347.216	302.458	1.14798	353	245.675	1.43686	377.257	242.956	1.55278	298.323	266.231	1.12054	283	266.781	1.0608	299.528	266.781	1.12275		1.40666	1.24028
2019_03_20	1 (z10)	195.26	146.409	1.33366	188.625	142.373	1.32486	191.214	138.086	1.38475	189.038	142.943	1.32247	193.602	144.982	1.33535	196.333	142.659	1.37624	186.593	148.806	1.25393	170.592	154.174	1.10649	166.545	143.782	1.15832	178.707	147.357	1.21275	160.568	146.15	1.09865	164.543	146.917	1.11997		1.34622	1.15835
	12 (z8)	309.511	161.444	1.91714	299.979	160.775	1.86583	340.057	162.015	2.09892	343.958	160.885	2.13791	369.6	157.885	2.34094	333.729	161.667	2.0643	279.399	166.325	1.67984	234.544	158.367	1.48102	219.52	158.838	1.38204	258.712	168.85	1.5322	237.064	167.833	1.4125	231.629	163.148	1.41975		2.07084	1.48456
			average klf2a++			average klf2a--
	fish		post	ant		post	ant
	1	72hpf (n=7)	9.38132	2.47242	72hpf	2.4122	1.14074
	2		6.24164	2.25373		4.17351	1.39331
	3		5.04159	1.87992		2.42764	1.85003
	4		7.82751	2.8981		4.64579	2.03994
	5		3.41361	1.59846		2.31102	1.08438
	6		1.72768	1.1252		3.66896	1.4238
	7		2.79415	1.32642		1.33739	1.19865
	8			1.36954		1.75162	1.2104
	1	96hpf	4.89155	2.16927	96hpf	4.67413	2.73148
	2		7.53573	1.81675		3.22027	3.44583
	3		9.72874	3.20519		3.24953	2.13731
	4		5.731	3.88048		4.77013	3.02664
	5		6.19531	2.36927		1.38819	1.20872
	6		2.70448	1.26172		2.00483	2.0858
	7		2.62055	1.13724		1.39996	1.25932
	8		2.41255	1.52059		2.28941	1.79621
	1	120hpf	3.09704	1.26867	120hpf	1.83912	1.25933
	2		6.85883	1.84348		2.43427	1.40901
	3		7.34707	2.9743		2.06917	1.24464
	4		2.9833	1.59443		3.55974	1.66482
	5		1.96881	1.33471		1.53037	1.25146
	6		2.76341	1.48172		1.40666	1.24028
	7					1.34622	1.15835
	8					2.07084	1.48456
	average 72hpf		5.20393	1.86547		2.84101	1.41765
	ratio post/ant			2.7896			2.00402
	average 96hpf		5.22749	2.17006		2.87456	2.21141
	ratio post/ant			2.40891			1.29987
	average 120hpf		4.16974	1.74955		2.03205	1.33906
	ratio post/ant			2.38332			1.51752
post klf2a++ vs klf2a--	ttest 72hpf		0.0470817
	ttest 96hpf		0.0400771
	ttest 120hpf		0.0284999
