# Supplementary material for: Mechanically activated piezo channels modulate outflow tract valve development through the Yap1 and Klf2-Notch signaling axis
Source: eLife. 2019 Sep 16;8:e44706. doi: 10.7554/eLife.44706 (PMC6779468; doi:10.7554/eLife.44706)
Supplement: Figure 8—source data 1. [file elife-44706-fig8-data1.xlsx]

## Sheet: A,B,C - valve phenotypes
phenotype with fli:lifeact-GFP/flk:nls-mCherry
				trpp2+/+ (n=11,10,10)	trpp2-/- (n=8,13,13)	piezo1+/+ (n=10,10,9)	piezo1-/-(n=10,10,9)	piezo1+/+ trpp2+/+ (n=7,7,7)	trpp2MO (n=9,9,9)	piezo1-/- trpp2MO (n=7,7,7)
		72 hpf	normal	0.636364	0.375	0.7	0.6	0.714286	0.444444	0.857143
			thick	0.363636	0.375	0.3	0.1	0.285714	0.555556	0.142857
			asym	0	0.125	0	0.2	0	0	0
			delayed	0	0.125	0	0.1	0	0	0
		96 hpf	normal	0.5	0.153846	0.7	0.4	0.714286	0.555556	0.285714
			thick	0.3	0.538462	0.1	0.1	0.285714	0.333333	0.571429
			asym	0.2	0.0769231	0.1	0.1	0	0.111111	0.142857
			delayed	0.1	0.230769	0	0.4	0	0	0
		120 hpf	normal	0.6	0.181818	0.666667	0.333333	0.714286	0.5	0.571429
			thick	0.3	0.181818	0.222222	0.222222	0.285714	0.375	0.285714
			asym	0.1	0.272727	0.111111	0.111111	0	0.125	0.142857
			delayed	0	0.363636	0	0.333333	0	0	0
		thick and asymmetric phenotypes were combined in the fig8

## Sheet: D - DAF-FMDA piezo1
				DAF-FMDA
			BA diameter (um)	GFP intensity			average GFP	average background (membrane ventricle)	ratio
	piezo1+/+ n=7	9 (z8)	45.236	1483.09	1702.49	1481.46	1555.68	1011.67	1.53773
		12 (z16)	50.669	1986.5	1013.77	1870.94	1623.74	354.694	4.57785
		13 (z11)	53.616	1586.48	1684.44	1586.32	1619.08	932.585	1.73612
		9 (z14)	51.108	2673.35	1761.82	1185.16	1873.45	408.137	4.59024
		12 (z11)	56.73	1074.88	907.356	817.491	933.244	487.148	1.91573
		18 (z11)	47.743	2483.68	2122.33	2561.43	2389.15	622.014	3.84099
		21 (z12)	54.495	532.853	509.478	590.539	544.29	401.73	1.35487
			51.371	3.97662					2.79336	1.47448
				DAF-FMDA
			BA diameter (um)	GFP intensity			average GFP	average background	ratio
	piezo1-/- n=8	2 (z13)	51.715	1508.67	1463.65	1572.8	1515.04	692.634	2.18736
		14 (z14)	48.229	1542.86	1251.16	1327.53	1373.85	919.426	1.49425
		7 (z13)	44.121	1867.4	2198.66	1614.67	1893.58	1329.13	1.42467
		2 (z9)	45.858	1098.28	993.371	762.32	951.322	434.732	2.1883
		13 (z13)	52.688	5406.29	3358.14	2131.24	3631.89	648.174	5.60326
		15 (z11)	55.741	2273.14	2320.98	1644	2079.37	462.572	4.49524
		24 (z14)	54.376	1130.56	992.644	1048.54	1057.25	653.223	1.61851
		28 (z9)	51.91	6668.76	3882.01	6382.89	5644.55	2019.88	2.79451
			50.5797	4.1073					2.72576	1.53204
	ctrl vs mut		0.711731						0.932198

## Sheet: E - immuno Fn1, elnb, yap1
	intensity of staining
	antibody	fish number	piezo1+/+	piezo1-/-	antibody	fish number	piezo1+/+	piezo1-/-	antibody	fish number	piezo1+/+	piezo1-/-
	Fn1	1	strong	strong	Elnb	1	strong	low	Yap1	1	strong	low
		2	strong	strong		2	strong	strong		2	strong	strong
		3	strong	low		3	strong	low		3	strong	strong
		4	strong	low		4	strong	low		4	strong	strong
		5	low	strong		5	strong	low		5	strong	low
		6	strong	low		6	strong	low		6	strong	low
		7	strong	low		7	low	low		7	strong	low
		8	strong	low		8	strong	strong		8	strong	low
		9	strong	low		9	low	low		9	strong	low
		10	strong	low		10	low	low		10	strong	low
		11	strong	low		11	strong	strong		11		low
		12	strong	low		12	strong	low		12		low
		13	strong	low		13	strong	strong		13		strong
		14	strong	low		14	strong	low		14		low
		15	strong	strong		15		low
		16	low	low
		17	strong	low
		18	low	low
		19	strong	low
		20	low	low
		21		low
		22		low
		23		low
		24		low

## Sheet: F - klf2a rep in piezo1
		posterior																		anterior
		cell1			cell2			cell3			cell4			cell5			cell6			cell1			cell2			cell3			cell4			cell5			cell6				average
	fish	GFP	background	ratio	GFP	background	ratio	GFP	background	ratio	GFP	background	ratio	GFP	background	ratio	GFP	background	ratio	GFP	background	ratio	GFP	background	ratio	GFP	background	ratio	GFP	background	ratio	GFP	background	ratio	GFP	background	ratio		posterior	anterior
piezo1+/+	fish3 (z11)	354.636	195.573	1.81332	299.255	192.545	1.55421	537.133	205.344	2.61577	509.862	190.055	2.68271	444.906	177.429	2.50752	488.651	188.889	2.58697	287.611	202.262	1.42197	331.422	193.46	1.71313	232.101	181.156	1.28122	249.167	190.547	1.30764	212.281	181.214	1.17144	220.219	186.258	1.18233		2.29342	1.34629
	fish5 (z12)	277.083	170.625	1.62393	262.352	164.508	1.59477	292.451	160.241	1.82507	294.267	183.589	1.60286	346.65	179.875	1.92717	312.268	202.167	1.5446	240.867	173.418	1.38894	267.929	194.489	1.3776	230.5	183.3	1.2575	236.214	191.778	1.23171	203.05	173.743	1.16868	220.972	204.1	1.08267		1.6864	1.25118
	fish6 (z12)	228.5	137.282	1.66446	175.688	146.64	1.19809	325.556	136.762	2.38046	281.233	146.644	1.91779	265.755	144.725	1.83628	242.889	142.018	1.71027	184.418	137.32	1.34298	152.747	147.407	1.03623	152.241	135.028	1.12748	163.188	145.639	1.1205	152.741	139.04	1.09854	155.884	148.784	1.04772		1.78456	1.12891
	fish7 (z8)	299.046	172.472	1.73388	299.673	185.587	1.61473	329.188	176.1	1.86932	315.455	194.65	1.62063	254.464	169.644	1.49999	316.414	190.463	1.66129	238.321	181.827	1.3107	259.5	206.975	1.25377	219.182	186.188	1.17721	241.251	188.321	1.28106	222.114	184.381	1.20465	238.633	191.9	1.24353		1.66664	1.24515		post vs ant in ctrl
	fish1 (z12)	277.021	158.75	1.74501	288.39	159.056	1.81313	337.778	158.45	2.13176	273.818	158.457	1.72803	403.843	161.054	2.5075	306.954	178.958	1.71523	207.046	160.182	1.29257	217.915	152.582	1.42818	176.444	159.182	1.10844	197.138	159.571	1.23542	176.914	153.872	1.14975	182.582	153.325	1.19082		1.94011	1.2342		0.000173145
	fish 2(z13)	201.509	140.809	1.43108	188.219	145.889	1.29015	285.483	140.556	2.0311	258.403	143.527	1.80038	252.732	141.543	1.78555	241.139	142.746	1.68929	215.444	145.593	1.47977	181.725	144.389	1.25858	173.527	143.097	1.21265	160.407	141.167	1.13629	168.025	150.347	1.11758	154.143	143.111	1.07709		1.67126	1.21366
piezo1-/-	fish4 (z12)	344.865	183.459	1.87979	344.06	220.696	1.55898	412.978	183.79	2.24701	387.148	213.708	1.81157	414.611	183.386	2.26087	411.8	206.942	1.98993	436.402	187.315	2.32978	359.27	199.577	1.80016	266.127	209.702	1.26907	268.832	207.971	1.29264	243.778	196.54	1.24035	277.3	201.623	1.37534		1.95802	1.55122
	fish5 (z11)	494.265	172.292	2.86876	386.495	180.824	2.13741	571.212	182.7	3.1265	466.062	183.88	2.5346	781.883	158.822	4.92301	863.98	173.961	4.96652	655.369	171.054	3.83136	786.933	196.212	4.01063	576.75	166.976	3.45409	441.866	176.743	2.50005	344.982	167.992	2.05356	225.758	172.966	1.30522		3.42613	2.85915
	fish6 (z13)	531.819	230.992	2.30233	819.689	240.88	3.40289	702.521	311.522	2.25512	1018.54	243.162	4.18874	732.187	232.277	3.15221	706.141	261.764	2.69762	635.121	266.775	2.38074	737.869	263.152	2.80397	394.1	223.715	1.76162	524.263	192.492	2.72356	338.779	246.508	1.37431	351.132	183.535	1.91316		2.99982	2.15956
	fish7 (z10)	626.848	238.786	2.62515	885.492	241.343	3.66902	859.179	243.462	3.52901	1009.13	249.889	4.03831	961.467	235.528	4.08218	626.994	210.101	2.98425	958.277	252.37	3.79711	536.27	192.031	2.79262	915.837	222.806	4.11047	423.312	201.95	2.09612	416.511	256.326	1.62493	346.803	185.25	1.87208		3.48799	2.71556		post vs ant in mut
	fish8 (z12)	401.167	225.75	1.77704	342.341	251.03	1.36375	556.722	209.84	2.65308	399.932	264.374	1.51275	545.038	232.127	2.34802	555.679	270.2	2.05655	581.792	221.667	2.62462	560.771	241.429	2.32272	388.405	229.975	1.6889	569.531	234.562	2.42806	337.646	242.034	1.39504	411.375	243.79	1.68742		1.95186	2.02446		0.102909
	fish9 (z13)	745.783	191.389	3.89669	935.839	309.265	3.02601	748.135	293.067	2.55278	811.409	253.744	3.19775	929.692	244.719	3.79902	770.111	319.72	2.4087	546.331	249.895	2.18624	434.38	227.576	1.90872	383.377	255.275	1.50182	366.385	185.31	1.97715	421.143	198.958	2.11674	303.962	195.5	1.55479		3.14682	1.87424
																																							post ctrl vs mut	ant. Ctrl vs mut
																																							0.00852307	0.000916511

## Sheet: G - klf2a rep in trpp2
		posterior																		anterior
		cell1			cell2			cell3			cell4			cell5			cell6			cell1			cell2			cell3			cell4			cell5			cell6				average
	fish	GFP	background	ratio	GFP	background	ratio	GFP	background	ratio	GFP	background	ratio	GFP	background	ratio	GFP	background	ratio	GFP	background	ratio	GFP	background	ratio	GFP	background	ratio	GFP	background	ratio	GFP	background	ratio	GFP	background	ratio		posterior	anterior
cup+/+	fish1 (z8)	353.867	133.3	2.65467	489.1	140.127	3.49041	558.125	135.39	4.12235	760.667	150.109	5.06743	538.9	135.8	3.96834	381.5	157.062	2.42898	214.333	134.125	1.59801	271.975	138.138	1.96886	195.5	150.225	1.30138	198.795	139.583	1.42421	160.8	130.697	1.23033	191.514	139.562	1.37225		3.62203	1.48251
	fish2 (z5)	183.431	134	1.36889	219.466	149.867	1.46441	211.212	142.875	1.4783	219.815	150.779	1.45786	220.444	142.914	1.54249	197.631	150.479	1.31335	185.179	138.917	1.33302	177.394	148.745	1.1926	190.821	141.517	1.3484	191.071	151.8	1.2587	183.611	147.127	1.24798	158.227	147.458	1.07303		1.43755	1.24229
	fish3 (z6)	372.067	140.534	2.64752	366.818	162.1	2.26291	438.727	143.347	3.06059	371.127	158.317	2.3442	301.825	146.095	2.06595	282.565	158.664	1.7809	177.5	139.355	1.27373	182.963	147.875	1.23728	151.207	133.545	1.13226	165.821	147.508	1.12415	152.827	136.677	1.11816	170.771	146.476	1.16586		2.36035	1.17524
	fish4 (z8)	278.418	132.503	2.10122	463.418	147.475	3.14235	560.157	134.556	4.163	441.606	148.181	2.98018	616.28	136.303	4.5214	398.182	144.37	2.75807	261.711	135.841	1.9266	326.109	138.152	2.36051	192.417	136.496	1.40969	212.63	142.744	1.48959	170.09	134.133	1.26807	180.238	149.154	1.2084		3.2777	1.61048
	fish5 (z9)	598.6	147.091	4.06959	478.952	150.5	3.18241	552.02	146.896	3.7579	537.463	150.508	3.57099	543.667	146.925	3.7003	361.033	154.111	2.34268	330.357	159.194	2.07518	247.774	158.955	1.55877	212.469	145.425	1.46102	189.733	145.95	1.29999	168.513	144.416	1.16686	166.052	147.438	1.12625		3.43731	1.44801
	fish6 (z10)	450.53	143.784	3.13338	290.571	146.063	1.98935	505.051	142.667	3.54007	470.011	147.604	3.18427	331.208	143.696	2.30492	579.122	144.812	3.99913	175.255	145.495	1.20454	185.214	143.247	1.29297	172.162	141.456	1.21707	172.907	144.858	1.19363	154.733	141.371	1.09452	190.556	149.868	1.27149		3.02519	1.21237
cup-/-	fish1 (z7)	168.536	138.733	1.21482	164.417	140.286	1.17201	190.983	142.5	1.34023	172.428	141.662	1.21718	180.303	150.086	1.20133	166.236	144.44	1.1509	149.896	133.8	1.1203	159.688	139.351	1.14594	147.446	133.075	1.10799	160.512	141.769	1.13221	147.285	141.012	1.04449	147.848	134.969	1.09542		1.21608	1.10772
	fish2 (z6)	196.656	134.186	1.46555	228.675	135.531	1.68725	315.475	143.086	2.20479	211.429	140.005	1.51015	238.8	156.962	1.52139	201.556	141.415	1.42528	167.506	133.327	1.25635	158.955	137.333	1.15744	160.907	139.826	1.15077	161.853	141.65	1.14263	156.361	138.219	1.13126	177.348	137.351	1.2912		1.63574	1.18827
	fish3 (z7)	300.636	152.709	1.96869	179.719	147.33	1.21984	321.714	150.722	2.13449	227.911	144.6	1.57615	293.725	161.42	1.81963	214.846	153.591	1.39882	187.109	150.822	1.24059	191.779	144.349	1.32858	170.27	144.857	1.17544	164.777	147.689	1.1157	157.802	135.73	1.16262	163.533	143.06	1.14311		1.68627	1.19434
	fish4 (z8)	240.817	130.063	1.85154	238.406	142.296	1.67542	343.178	154.38	2.22294	260.673	145.979	1.78569	271.468	169.871	1.59808	282.522	147.679	1.91308	226.708	136.625	1.65934	239.492	145.01	1.65156	177.389	136.643	1.29819	155.674	137.841	1.12937	141.823	130.792	1.08434	153.434	147.333	1.04141		1.84113	1.3107
	fish5 (z9)	205.3	144.988	1.41598	194.386	137.562	1.41308	205.657	146.722	1.40168	174.475	140.656	1.24044	169.017	148.178	1.14063	175.943	138.956	1.26618	151.442	148.204	1.02185	139.838	132.389	1.05627	143.648	134.977	1.06424	144.72	135.965	1.06439	141.45	132.067	1.07105	134.295	127.12	1.05644		1.313	1.05571
	fish6 (z11)	345.773	143.892	2.403	311.717	146.312	2.1305	328.821	148.19	2.21891	339.583	149.125	2.27717	325.792	157.542	2.06797	315.021	138.343	2.2771	184.31	145.048	1.27068	198.886	131.095	1.51711	151.31	131.576	1.14998	160.625	132.478	1.21247	148.052	135.805	1.09018	143.622	128.796	1.11511		2.22911	1.22592
																																							post ctrl vs mut	ant, Ctrl vs mut
																																							0.00831775	0.048398
